# Supplementary material for: Association mapping unveils favorable alleles for grain iron and zinc concentrations in lentil (Lens culinaris subsp. culinaris)
Source: PLoS One. 2017 Nov 21;12(11):e0188296. doi: 10.1371/journal.pone.0188296 (PMC5697819; doi:10.1371/journal.pone.0188296)
Supplement: S1 Table — (XLS) [file pone.0188296.s003.xls]

## Sheet: Fe
Data for grain Fe concentration (in mg/kg seed) across locations/years
		Delhi(2013-14)					Delhi(2014-15)					INDORE (2013-14)					Dharwad (2013-14)
S.No.	Genotype	Rep 1	Rep 2	Mean	SD	SE	Rep I	Rep II	Mean	SD	SE	Rep 1	Rep 2	Mean	SD	SE	Rep 1	Rep 2	Mean	SD	SE
1	L 404	82.61	87.49	85.05	3.45068	0.352184	88.16	73.94	81.05	10.0551	1.02624	88.74	90.96	89.85	1.56978	0.160215	89.1	80	84.55	6.43467	0.656736
2	L 830	84.08	85.62	84.85	1.08894	0.11114	84.96	76.74	80.85	5.81242	0.593227	77.61	76.49	77.05	0.79196	0.080829	84.3	81.2	82.75	2.19203	0.223723
3	L 4596	118.58	120.12	119.35	1.08894	0.11114	122.46	108.24	115.35	10.0551	1.02624	111.31	110.19	110.75	0.79196	0.080829	108.6	103.5	106.05	3.60624	0.368061
4	L 4602	79.88	79.42	79.65	0.325269	0.0331976	83.76	67.54	75.65	11.4693	1.17058	79.21	76.09	77.65	2.20617	0.225167	83.5	74.4	78.95	6.43467	0.656736
5	L 4603	64.28	65.82	65.05	1.08894	0.11114	64.49	57.61	61.05	4.86489	0.496521	74.01	66.89	70.45	5.0346	0.513842	68.35	67.25	67.8	0.777817	0.0793857
6	L 4618	66.48	70.02	68.25	2.50316	0.255477	69.36	59.14	64.25	7.22663	0.737565	67.96	58.84	63.4	6.44881	0.658179	57.3	54.2	55.75	2.19203	0.223723
7	L 4620	70.03	67.57	68.8	1.73948	0.177535	69.91	59.69	64.8	7.22663	0.737565	60.06	56.94	58.5	2.20617	0.225167	63.9	62.8	63.35	0.777817	0.0793857
8	L 4648	61.23	56.77	59	3.1537	0.321873	61.11	48.89	55	8.64084	0.881903	59.91	54.79	57.35	3.62039	0.369504	56.4	49.3	52.85	5.02046	0.512398
9	L 4649	93.61	98.49	96.05	3.45068	0.352184	100.16	83.94	92.05	11.4693	1.17058	93.71	84.59	89.15	6.44881	0.658179	99.3	96.2	97.75	2.19203	0.223723
10	L 4650	81.285	82.825	82.055	1.08894	0.11114	87.165	68.945	78.055	12.8835	1.31492	80.56	79.44	80	0.79196	0.080829	83.75	78.65	81.2	3.60624	0.368061
11	L 4698	86.03	87.57	86.8	1.08894	0.11114	84.92	80.68	82.8	2.99813	0.305996	83.96	80.84	82.4	2.20617	0.225167	84.75	85.65	85.2	0.636396	0.0649519
12	L 5120	72.73	72.27	72.5	0.325269	0.0331976	71.62	65.38	68.5	4.41235	0.450333	66.61	65.49	66.05	0.79196	0.080829	77.3	72.2	74.75	3.60624	0.368061
13	L 5126	101.98	103.52	102.75	1.08894	0.11114	103.87	93.63	98.75	7.24077	0.739008	114.96	107.84	111.4	5.0346	0.513842	105.55	100.45	103	3.60624	0.368061
14	L 5253	85.13	88.67	86.9	2.50316	0.255477	84.02	81.78	82.9	1.58392	0.161658	90.83	76.17	83.5	10.3662	1.05799	87.65	80.55	84.1	5.02046	0.512398
15	ILL 7663	82.68	80.22	81.45	1.73948	0.177535	79.57	75.33	77.45	2.99813	0.305996	89.43	72.77	81.1	11.7804	1.20233	79.73	81.97	80.85	1.58392	0.161658
16	L 7818	59.03	54.57	56.8	3.1537	0.321873	53.92	51.68	52.8	1.58392	0.161658	66.88	56.22	61.55	7.53776	0.769319	56.2	55.1	55.65	0.777817	0.0793857
17	L 7903	67.03	60.57	63.8	4.56791	0.46621	63.92	55.68	59.8	5.82656	0.594671	68.68	52.02	60.35	11.7804	1.20233	64.67	65.33	65	0.46669	0.0476314
18	DPL 15	40.73	40.27	40.5	0.325269	0.0331976	38.62	34.38	36.5	2.99813	0.305996	57.13	40.47	48.8	11.7804	1.20233	44.07	42.73	43.4	0.947523	0.0967062
19	DPL 21	71.22	67.88	69.55	2.36174	0.241044	68.67	62.43	65.55	4.41235	0.450333	75.58	56.92	66.25	13.1946	1.34667	64.17	60.83	62.5	2.36174	0.241044
20	DPL 58	90.57	83.23	86.9	5.19016	0.529719	83.02	82.78	82.9	0.169706	0.0173205	86.71	77.39	82.05	6.59024	0.672613	86.82	89.48	88.15	1.8809	0.191969
21	PL 02	62.17	62.83	62.5	0.46669	0.0476314	61.62	55.38	58.5	4.41235	0.450333	71.48	58.82	65.15	8.95197	0.913657	66.67	63.33	65	2.36174	0.241044
22	P 13129	85.22	83.88	84.55	0.947523	0.0967062	83.67	77.43	80.55	4.41235	0.450333	76.18	63.52	69.85	8.95197	0.913657	84.62	79.28	81.95	3.77595	0.385381
23	PL 101	86.87	87.53	87.2	0.46669	0.0476314	87.32	79.08	83.2	5.82656	0.594671	84.83	70.17	77.5	10.3662	1.05799	85.17	77.83	81.5	5.19016	0.529719
24	PL 639	57.92	52.58	55.25	3.77595	0.385381	50.7	51.8	51.25	0.777817	0.0793857	61.48	44.82	53.15	11.7804	1.20233	49.17	47.83	48.5	0.947523	0.0967062
25	RL 1	77.92	76.58	77.25	0.947523	0.0967062	74.37	72.13	73.25	1.58392	0.161658	78.93	68.27	73.6	7.53776	0.769319	75.7	79.7	77.7	2.82843	0.288675
26	ILL 2581	47.82	38.49	46.15	6.59731	0.673335	43.27	41.03	42.15	1.58392	0.161658	52.68	36.02	44.35	11.7804	1.20233	45.92	46.58	46.25	0.46669	0.0476314
27	SKL 259	59.56	50.24	54.9	6.59024	0.672613	53.02	48.78	50.9	2.99813	0.305996	64.23	45.57	54.9	13.1946	1.34667	54.57	55.23	54.9	0.46669	0.0476314
28	EC 1	87.41	72.09	79.75	10.8329	1.10563	83.74	67.76	75.75	11.2996	1.15326	90.08	69.42	79.75	14.6088	1.49101	80.42	79.08	79.75	0.947523	0.0967062
29	10-2-B-2	94.16	76.84	85.5	12.2471	1.24996	86.49	76.51	81.5	7.05693	0.720244	86.62	84.38	85.5	1.58392	0.161658	87.17	83.83	85.5	2.36174	0.241044
30	10-3-Y-26	79.86	70.54	75.2	6.59024	0.672613	79.19	63.21	71.2	11.2996	1.15326	73.65	76.75	75.2	2.19203	0.223723	73.87	76.53	75.2	1.8809	0.191969
31	Globe Mutant	83.91	68.59	76.25	10.8329	1.10563	81.24	63.26	72.25	12.7138	1.29759	76.37	76.13	76.25	0.169706	0.0173205	79.92	72.58	76.25	5.19016	0.529719
32	Faciated Mutant	59.46	42.14	50.8	12.2471	1.24996	56.79	36.81	46.8	14.128	1.44193	50.92	50.68	50.8	0.169706	0.0173205	50.47	51.13	50.8	0.46669	0.0476314
33	HM 1	60.41	41.09	50.75	13.6613	1.3943	53.74	39.76	46.75	9.88535	1.00892	51.87	49.63	50.75	1.58392	0.161658	51.42	50.08	50.75	0.947523	0.0967062
34	MC 6	47.76	34.44	41.1	9.41866	0.961288	41.42	32.78	37.1	6.1094	0.623538	43.22	38.98	41.1	2.99813	0.305996	40.77	41.43	41.1	0.46669	0.0476314
35	K 75	92.61	77.29	84.95	10.8329	1.10563	86.94	74.96	80.95	8.47114	0.864582	84.07	85.83	84.95	1.24451	0.127017	85.62	84.28	84.95	0.947523	0.0967062
36	VL 103	69.36	60.04	64.7	6.59024	0.672613	66.69	54.71	60.7	8.47114	0.864582	96.62	88.38	92.5	5.82656	0.594671	54.67	51.33	53	2.36174	0.241044
37	FLIP 96-57	97.76	82.44	90.1	10.8329	1.10563	93.09	79.11	86.1	9.88535	1.00892	91.12	90.88	91	0.169706	0.0173205	87.67	90.33	89	1.8809	0.191969
38	LL 147	64.66	55.34	60	6.59024	0.672613	63.99	48.01	56	11.2996	1.15326	74.77	72.53	73.65	1.58392	0.161658	52.07	33.63	42.85	13.039	1.33079
39	LL 931	85.46	70.14	77.8	10.8329	1.10563	78.79	68.81	73.8	7.05693	0.720244	75.77	75.53	75.65	0.169706	0.0173205	94.17	73.73	83.95	14.4533	1.47513
40	LC 74-1-5-1	69.06	57.74	63.4	8.00445	0.816951	69.39	49.41	59.4	14.128	1.44193	61.995	59.755	60.875	1.58392	0.161658	85.35	74.25	79.8	7.84889	0.801073
41	LC 300-1	59.46	48.14	53.8	8.00445	0.816951	55.79	43.81	49.8	8.47114	0.864582	47.92	43.68	45.8	2.99813	0.305996	46.97	32.53	39.75	10.2106	1.04212
42	PL 4	66.21	52.89	59.55	9.41866	0.961288	63.1	48	55.55	10.6773	1.08975	64.42	66.18	65.3	1.24451	0.127017	89.67	77.23	83.45	8.79641	0.89778
43	LL 1231	75.11	59.79	67.45	10.8329	1.10563	70	56.9	63.45	9.2631	0.945411	77.59	60.71	69.15	11.936	1.21821	86.67	68.23	77.45	13.039	1.33079
44	IPL 221	75.41	66.09	70.75	6.59024	0.672613	74.3	59.2	66.75	10.6773	1.08975	72.29	53.41	62.85	13.3502	1.36255	82.22	61.78	72	14.4533	1.47513
45	VL 143	79.06	63.74	71.4	10.8329	1.10563	75.95	58.85	67.4	12.0915	1.23409	76.17	66.63	71.4	6.7458	0.68849	82.62	60.18	71.4	15.8675	1.61947
46	PL 406	63.93	47.27	55.6	11.7804	1.20233	57.15	46.05	51.6	7.84889	0.801073	62.04	49.16	55.6	9.10754	0.929534	63.82	47.38	55.6	11.6248	1.18645
47	PL 117	49.83	31.17	40.5	13.1946	1.34667	45.05	27.95	36.5	12.0915	1.23409	45.94	35.06	40.5	7.69332	0.785196	49.72	31.28	40.5	13.039	1.33079
48	IPL 220	63.63	50.97	57.3	8.95197	0.913657	62.85	43.75	53.3	13.5057	1.37842	65.74	48.86	57.3	11.936	1.21821	68.52	46.08	57.3	15.8675	1.61947
49	L 4590	94.78	80.12	87.45	10.3662	1.05799	88.33	78.57	83.45	6.90136	0.704367	96.89	78.01	87.45	13.3502	1.36255	94.67	80.23	87.45	10.2106	1.04212
50	PL 4	72.63	53.97	63.3	13.1946	1.34667	65.85	52.75	59.3	9.2631	0.945411	73.74	52.86	63.3	14.7644	1.50688	71.52	55.08	63.3	11.6248	1.18645
51	L 4591	65.88	55.22	60.55	7.53776	0.769319	63.1	50	56.55	9.2631	0.945411	67.99	53.11	60.55	10.5217	1.07387	67.77	53.33	60.55	10.2106	1.04212
52	LL 1203	69.13	56.47	62.8	8.95197	0.913657	66.35	51.25	58.8	10.6773	1.08975	71.24	54.36	62.8	11.936	1.21821	69.02	56.58	62.8	8.79641	0.89778
53	RLG 147	58.83	48.17	53.5	7.53776	0.769319	58.05	40.95	49.5	12.0915	1.23409	63.94	43.06	53.5	14.7644	1.50688	62.72	44.28	53.5	13.039	1.33079
54	DL 11-4	65.98	57.32	61.65	6.12354	0.624982	63.2	52.1	57.65	7.84889	0.801073	82.24	69.36	75.8	9.10754	0.929534	49.32	28.88	39.1	14.4533	1.47513
55	KLS 113	56.63	41.97	49.3	10.3662	1.05799	50.85	39.75	45.3	7.84889	0.801073	52.09	37.21	44.65	10.5217	1.07387	42.3	31.2	36.75	7.84889	0.801073
56	NDL 11-1	57.18	40.52	48.85	11.7804	1.20233	53.4	36.3	44.85	12.0915	1.23409	71.44	58.56	65	9.10754	0.929534	89.86	77.64	83.75	8.64084	0.881903
57	PL 122	59.36	52.04	55.7	5.17602	0.528275	61.25	42.15	51.7	13.5057	1.37842	66.04	55.16	60.6	7.69332	0.785196	51.96	39.74	45.85	8.64084	0.881903
58	SKUAL -9	77.08	66.42	71.75	7.53776	0.769319	78.3	57.2	67.75	14.92	1.52276	65.54	48.66	57.1	11.936	1.21821	92.51	76.29	84.4	11.4693	1.17058
59	L 4706	60.18	49.52	54.85	7.53776	0.769319	58.4	43.3	50.85	10.6773	1.08975	65.32	44.88	55.1	14.4533	1.47513	58.61	48.39	53.5	7.22663	0.737565
60	DPL 15	82.88	68.22	75.55	10.3662	1.05799	80.1	63	71.55	12.0915	1.23409	85.9	74.8	80.35	7.84889	0.801073	74.06	57.84	65.95	11.4693	1.17058
61	LL 1210	81.08	72.42	76.75	6.12354	0.624982	78.3	67.2	72.75	7.84889	0.801073	86.27	71.83	79.05	10.2106	1.04212	82.91	68.69	75.8	10.0551	1.02624
62	KLB 345	55.08	40.42	47.75	10.3662	1.05799	47.98	39.52	43.75	5.98212	0.610548	60.82	46.38	53.6	10.2106	1.04212	51.81	35.59	43.7	11.4693	1.17058
63	PL 024	73.43	60.77	67.1	8.95197	0.913657	64.33	61.87	63.1	1.73948	0.177535	80.87	62.43	71.65	13.039	1.33079	74.86	54.64	64.75	14.2977	1.45925
64	PL 129	62.73	48.07	55.4	10.3662	1.05799	55.63	47.17	51.4	5.98212	0.610548	68.17	55.73	61.95	8.79641	0.89778	63.46	45.24	54.35	12.8835	1.31492
65	IPL 324	103.58	84.92	94.25	13.1946	1.34667	92.48	88.02	90.25	3.1537	0.321873	106.62	88.18	97.4	13.039	1.33079	86.44	77.56	82	6.27911	0.640859
66	IPL 406	67.53	50.87	59.2	11.7804	1.20233	57.43	52.97	55.2	3.1537	0.321873	67.42	50.98	59.2	11.6248	1.18645	68.31	50.09	59.2	12.8835	1.31492
67	L 4707	74.94	73.16	74.05	1.25865	0.12846	74.28	65.82	70.05	5.98212	0.610548	83.27	64.83	74.05	13.039	1.33079	78.49	69.61	74.05	6.27911	0.640859
68	LL 1204	70.76	59.64	65.2	7.86303	0.802517	66.43	55.97	61.2	7.39634	0.754885	76.42	53.98	65.2	15.8675	1.61947	71.31	59.09	65.2	8.64084	0.881903
69	LH 84-8	68.89	67.11	68	1.25865	0.12846	64.56	63.44	64	0.79196	0.080829	78.22	57.78	68	14.4533	1.47513	75.11	60.89	68	10.0551	1.02624
70	RVL 48	69.86	64.74	67.3	3.62039	0.369504	65.53	61.07	63.3	3.1537	0.321873	72.85	61.75	67.3	7.84889	0.801073	63.41	71.19	67.3	5.50129	0.561473
71	KLB 314	64.81	57.69	61.25	5.0346	0.513842	59.48	55.02	57.25	3.1537	0.321873	71.47	51.03	61.25	14.4533	1.47513	61.03	61.47	61.25	0.311127	0.0317543
72	IPL 325	53.91	68.79	61.35	10.5217	1.07387	49.58	53.12	57.35	2.50316	0.255477	66.9	55.8	61.35	7.84889	0.801073	64.13	58.57	61.35	3.93151	0.401258
73	DPL 62	55.66	52.54	54.1	2.20617	0.225167	51.33	48.87	50.1	1.73948	0.177535	61.32	46.88	54.1	10.2106	1.04212	57.88	50.32	54.1	5.34573	0.545596
74	P 2102	61.01	51.89	56.45	6.44881	0.658179	56.68	48.22	52.45	5.98212	0.610548	64.67	48.23	56.45	11.6248	1.18645	55.56	57.34	56.45	1.25865	0.12846
75	P 2124	74.91	63.79	69.35	7.86303	0.802517	68.58	62.12	65.35	4.56791	0.46621	69.12	74.68	71.9	3.93151	0.401258	60.58	59.02	59.8	1.10309	0.112583
76	P 2125	84.34	82.56	83.45	1.25865	0.12846	83.68	75.22	79.45	5.98212	0.610548	94.02	81.58	87.8	8.79641	0.89778	80.43	78.87	79.65	1.10309	0.112583
77	P 2126	104.61	99.49	102.05	3.62039	0.369504	104.28	91.82	98.05	8.81055	0.899223	114.07	95.63	104.85	13.039	1.33079	101.93	98.37	100.15	2.5173	0.256921
78	P 2127	93.46	88.34	90.9	3.62039	0.369504	92.13	81.67	86.9	7.39634	0.754885	106.37	85.93	96.15	14.4533	1.47513	88.78	83.22	86	3.93151	0.401258
79	P 2130	92.81	85.69	89.25	5.0346	0.513842	89.46	81.04	85.25	5.95384	0.607661	99	87.9	93.45	7.84889	0.801073	74.63	75.07	74.85	0.311127	0.0317543
80	P 2205	65.06	55.94	60.5	6.44881	0.658179	65.38	47.62	56.5	12.5582	1.28172	72.72	58.28	65.5	10.2106	1.04212	91.38	81.82	86.6	6.75994	0.689934
81	P 2215	67.81	64.69	66.25	2.20617	0.225167	66.46	58.04	62.25	5.95384	0.607661	74.24	60.26	67.25	9.88535	1.00892	56.18	54.62	55.4	1.10309	0.112583
82	P 2230	93.96	80.84	87.4	9.27724	0.946854	89.28	77.52	83.4	8.31558	0.848705	99.39	83.41	91.4	11.2996	1.15326	71.53	67.97	69.75	2.5173	0.256921
83	P 2233	91.31	86.19	88.75	3.62039	0.369504	90.63	78.87	84.75	8.31558	0.848705	93.94	75.96	84.95	12.7138	1.29759	87.28	85.72	86.5	1.10309	0.112583
84	P 2239	41.96	34.84	38.4	5.0346	0.513842	41.28	27.52	34.4	9.72979	0.993042	86.99	75.01	81	8.47114	0.864582	56.93	53.37	55.15	2.5173	0.256921
85	P 3113	78.66	73.54	76.1	3.62039	0.369504	79.98	64.22	72.1	11.144	1.13738	85.14	63.16	74.15	15.5422	1.58627	76.33	70.77	73.55	3.93151	0.401258
86	P 3204	70.61	63.49	67.05	5.0346	0.513842	67.93	58.17	63.05	6.90136	0.704367	83.89	69.91	76.9	9.88535	1.00892	57.03	57.47	57.25	0.311127	0.0317543
87	P 3208	83.56	74.44	79	6.44881	0.658179	82.88	67.12	75	11.144	1.13738	89.14	73.16	81.15	11.2996	1.15326	94.28	88.72	91.5	3.93151	0.401258
88	P 3220	82.76	79.64	81.2	2.20617	0.225167	86.08	68.32	77.2	12.5582	1.28172	88.39	74.41	81.4	9.88535	1.00892	92.33	84.77	88.55	5.34573	0.545596
89	P 13104	65.01	55.89	60.45	6.44881	0.658179	60.66	52.24	56.45	5.95384	0.607661	93.09	77.11	85.1	11.2996	1.15326	46.58	39.02	42.8	5.34573	0.545596
90	P 13113	70.11	58.99	64.55	7.86303	0.802517	66.43	54.67	60.55	8.31558	0.848705	88.49	70.51	79.5	12.7138	1.29759	47.95	51.95	49.95	2.82843	0.288675
91	P 13122	70.84	69.06	69.95	1.25865	0.12846	71.83	60.07	65.95	8.31558	0.848705	59.09	47.11	53.1	8.47114	0.864582	47.47	42.13	44.8	3.77595	0.385381
92	P 13135	70.36	65.24	67.8	3.62039	0.369504	68.68	58.92	63.8	6.90136	0.704367	90.04	72.06	81.05	12.7138	1.29759	29.55	33.55	31.55	2.82843	0.288675
93	P 13143	69.06	63.94	66.5	3.62039	0.369504	70.38	54.62	62.5	11.144	1.13738	79.14	59.16	69.15	14.128	1.44193	66.42	67.08	66.75	0.46669	0.0476314
94	P 14103	50.41	43.29	46.85	5.0346	0.513842	51.73	33.97	42.85	12.5582	1.28172	61.04	41.06	51.05	14.128	1.44193	83.02	83.68	83.35	0.46669	0.0476314
95	P 14201	80.36	71.24	75.8	6.44881	0.658179	81.68	61.92	71.8	13.9724	1.42606	93.57	82.93	88.25	7.52362	0.767876	41.92	34.58	38.25	5.19016	0.529719
96	P 15104	40.96	37.84	39.4	2.20617	0.225167	42.28	28.52	35.4	9.72979	0.993042	73.54	53.56	63.55	14.128	1.44193	77.52	78.18	77.85	0.46669	0.0476314
		C.D.	9.669				C.D.	10.274				C.D.	8.993				C.D.	8.954
		SE(m)	3.439				SE(m)	3.654				SE(m)	3.198				SE(m)	3.184
		SE(d)	4.863				SE(d)	5.167				SE(d)	4.522				SE(d)	4.503
		C.V.	6.512				C.V.	8.054				C.V.	7.136				C.V.	6.436
		Heritability(BS)	0.95057				Heritability(BS)	0.962951				Heritability(BS)	0.926981				Heritability(BS)	0.933679

## Sheet: Zn
Data for grain Zn concentration (in mg/kg seed) across locations/years
		Delhi (2013-14)					Delhi (2014-15)					INDORE (2013-14)					DHARWAD (2013-14)
S.No.	Genotype	Rep1	Rep 2	Mean	SD	SE	Rep 1	Rep 2	Mean	SD	SE	Rep 1	Rep 2	Mean	SD	SE	Rep 1	Rep 2	Mean	SD	SE
1	L 404	59.256	49.936	54.596	6.59024	0.672613	51.436	48.756	50.096	1.89505	0.193412	55.85	38.75	47.3	12.0915	1.23409	60.45	41.35	50.9	13.5057	1.37842
2	L 830	65.23	52.57	58.9	8.95197	0.913657	55.74	53.06	54.4	1.89505	0.193412	68.325	47.225	57.775	14.92	1.52276	71.45	48.35	59.9	16.3342	1.6671
3	L 4596	63.98	51.32	57.65	8.95197	0.913657	55.49	50.81	53.15	3.30926	0.33775	59.02	45.92	52.47	9.2631	0.945411	60	44.9	52.45	10.6773	1.08975
4	L 4602	67.93	53.27	60.6	10.3662	1.05799	47.44	64.76	56.1	12.2471	1.24996	65.925	50.825	58.375	10.6773	1.08975	59.4	42.3	50.85	12.0915	1.23409
5	L 4603	47.53	54.87	51.2	5.19016	0.529719	47.04	46.36	46.7	0.480833	0.0490748	55.225	42.125	48.675	9.2631	0.945411	59.65	44.55	52.1	10.6773	1.08975
6	L 4618	41.58	30.92	36.25	7.53776	0.769319	35.09	28.41	31.75	4.72347	0.482087	45.45	26.35	35.9	13.5057	1.37842	45.85	24.75	35.3	14.92	1.52276
7	L 4620	67.88	51.22	59.55	11.7804	1.20233	59.39	50.71	55.05	6.13769	0.626425	60.5	45.4	52.95	10.6773	1.08975	63.05	45.95	54.5	12.0915	1.23409
8	L 4648	53.18	34.52	43.85	13.1946	1.34667	44.69	34.01	39.35	7.5519	0.770763	48.7	31.6	40.15	12.0915	1.23409	44.85	25.75	35.3	13.5057	1.37842
9	L 4649	67.11	57.79	62.45	6.59024	0.672613	60.29	55.61	57.95	3.30926	0.33775	64.7	53.6	59.15	7.84889	0.801073	69.5	56.4	62.95	9.2631	0.945411
10	L 4650	56.18	43.52	49.85	8.95197	0.913657	48.69	42.01	45.35	4.72347	0.482087	43.33	33.57	38.45	6.90136	0.704367	41.68	29.92	35.8	8.31558	0.848705
11	L 4698	59.41	56.29	57.85	2.20617	0.225167	58.69	48.01	53.35	7.5519	0.770763	60.55	47.45	54	9.2631	0.945411	65.3	50.2	57.75	10.6773	1.08975
12	L 5120	55.01	49.89	52.45	3.62039	0.369504	49.29	46.61	47.95	1.89505	0.193412	57	43.9	50.45	9.2631	0.945411	62.5	47.4	54.95	10.6773	1.08975
13	L 5126	45.41	62.29	53.85	11.936	1.21821	51.69	47.01	49.35	3.30926	0.33775	61.3	46.2	53.75	10.6773	1.08975	61.9	44.8	53.35	12.0915	1.23409
14	L 5253	47.71	46.59	47.15	0.79196	0.080829	43.99	41.31	42.65	1.89505	0.193412	55.3	38.2	46.75	12.0915	1.23409	59.5	40.4	49.95	13.5057	1.37842
15	ILL 7663	71.41	64.29	67.85	5.0346	0.513842	67.69	59.01	63.35	6.13769	0.626425	70.9	59.8	65.35	7.84889	0.801073	74.1	61	67.55	9.2631	0.945411
16	L 7818	64.11	54.99	59.55	6.44881	0.658179	57.39	52.71	55.05	3.30926	0.33775	66.25	49.15	57.7	12.0915	1.23409	64.7	45.6	55.15	13.5057	1.37842
17	L 7903	57.51	46.39	51.95	7.86303	0.802517	50.79	44.11	47.45	4.72347	0.482087	75.2	56.1	65.65	13.5057	1.37842	76.35	55.25	65.8	14.92	1.52276
18	DPL 15	57.36	52.24	54.8	3.62039	0.369504	50.64	49.96	50.3	0.480833	0.0490748	54.11	44.99	49.55	6.44881	0.658179	62.05	38.95	50.5	16.3342	1.6671
19	DPL 21	67.56	60.44	64	5.0346	0.513842	63.94	55.06	59.5	6.27911	0.640859	61.01	57.89	59.45	2.20617	0.225167	64.89	48.01	56.45	11.936	1.21821
20	DPL 58	64.66	53.54	59.1	7.86303	0.802517	60.71	48.49	54.6	8.64084	0.881903	51.34	53.56	52.45	1.56978	0.160215	60.22	48.68	54.45	8.16001	0.832828
21	PL 02	58.01	54.89	56.45	2.20617	0.225167	58.06	45.84	51.95	8.64084	0.881903	45.01	43.89	44.45	0.79196	0.080829	61.89	47.01	54.45	10.5217	1.07387
22	P 13129	72.01	66.89	69.45	3.62039	0.369504	72.06	57.84	64.95	10.0551	1.02624	67.71	66.59	67.15	0.79196	0.080829	74.94	60.06	67.5	10.5217	1.07387
23	PL 101	56.06	52.94	54.5	2.20617	0.225167	58.11	41.89	50	11.4693	1.17058	56.06	52.94	54.5	2.20617	0.225167	62.94	46.06	54.5	11.936	1.21821
24	PL 639	60.41	51.29	55.85	6.44881	0.658179	56.46	46.24	51.35	7.22663	0.737565	47.96	42.84	45.4	3.62039	0.369504	58.94	40.06	49.5	13.3502	1.36255
25	RL 1	58.965	53.845	56.405	3.62039	0.369504	60.015	43.795	51.905	11.4693	1.17058	51.66	52.54	52.1	0.622254	0.0635085	51.84	38.96	45.4	9.10754	0.929534
26	ILL 2581	53.2325	46.1125	49.6725	5.0346	0.513842	54.2825	36.0625	45.1725	12.8835	1.31492	54.2325	45.1125	49.6725	6.44881	0.658179	61.1125	38.2325	49.6725	16.1786	1.65122
27	SKL 259	58.4905	46.0505	52.2705	8.79641	0.89778	57.8805	37.6605	47.7705	14.2977	1.45925	49.41	48.29	48.85	0.79196	0.080829	59.34	44.46	51.9	10.5217	1.07387
28	EC 1	58.5015	47.4015	52.9515	7.84889	0.801073	55.5615	41.3415	48.4515	10.0551	1.02624	60.51	51.39	55.95	6.44881	0.658179	61.24	38.36	49.8	16.1786	1.65122
29	10-2-B-2	64.7085	50.2685	57.4885	10.2106	1.04212	57.4285	48.5485	52.9885	6.27911	0.640859	46.76	43.64	45.2	2.20617	0.225167	47.79	30.91	39.35	11.936	1.21821
30	10-3-Y-26	50.3675	35.9275	43.1475	10.2106	1.04212	44.7575	32.5375	38.6475	8.64084	0.881903	38.64	40.86	39.75	1.56978	0.160215	55.22	43.68	49.45	8.16001	0.832828
31	Globe Mutant	64.575	48.135	56.355	11.6248	1.18645	57.965	45.745	51.855	8.64084	0.881903	53.26	52.14	52.7	0.79196	0.080829	64.84	49.96	57.4	10.5217	1.07387
32	Faciated Mutant	67.7215	49.2815	58.5015	13.039	1.33079	61.1115	46.8915	54.0015	10.0551	1.02624	64.11	62.99	63.55	0.79196	0.080829	62.44	47.56	55	10.5217	1.07387
33	HM 1	57.6295	45.1895	51.4095	8.79641	0.89778	55.0195	38.7995	46.9095	11.4693	1.17058	55.41	52.29	53.85	2.20617	0.225167	66.79	49.91	58.35	11.936	1.21821
34	MC 6	60.3155	41.8755	51.0955	13.039	1.33079	51.7055	41.4855	46.5955	7.22663	0.737565	54.41	49.29	51.85	3.62039	0.369504	56.54	37.66	47.1	13.3502	1.36255
35	K 75	71.217	50.777	60.997	14.4533	1.47513	62.507	50.487	56.497	8.49942	0.867469	56.31	57.19	56.75	0.622254	0.0635085	65.19	52.31	58.75	9.10754	0.929534
36	VL 103	70.97	48.53	59.75	15.8675	1.61947	57.26	53.24	55.25	2.84257	0.290119	40.01	30.89	35.45	6.44881	0.658179	64.94	42.06	53.5	16.1786	1.65122
37	FLIP 96-57	34.967	18.527	26.747	11.6248	1.18645	28.257	16.237	22.247	8.49942	0.867469	28.41	26.39	27.4	1.42836	0.145781	26.89	12.01	19.45	10.5217	1.07387
38	LL 147	57.9	46.8	52.35	7.84889	0.801073	50.86	44.84	47.85	4.25678	0.434456	49.21	45.19	47.2	2.84257	0.290119	59.39	42.51	50.95	11.936	1.21821
39	LL 931	34.87	20.43	27.65	10.2106	1.04212	23.49	22.81	23.15	0.480833	0.0490748	22.11	20.09	21.1	1.42836	0.145781	27.49	12.61	20.05	10.5217	1.07387
40	LC 74-1-5-1	53.52	39.08	46.3	10.2106	1.04212	43.81	39.79	41.8	2.84257	0.290119	41.76	37.74	39.75	2.84257	0.290119	53.34	36.46	44.9	11.936	1.21821
41	LC 300-1	53.82	37.38	45.6	11.6248	1.18645	43.11	39.09	41.1	2.84257	0.290119	44.16	38.14	41.15	4.25678	0.434456	47.01	28.13	37.57	13.3502	1.36255
42	PL 4	57.87	39.43	48.65	13.039	1.33079	47.16	41.14	44.15	4.25678	0.434456	42.26	42.24	42.25	0.0141421	0.00144338	43.79	30.91	37.35	9.10754	0.929534
43	LL 1231	57.47	45.03	51.25	8.79641	0.89778	50.76	42.74	46.75	5.671	0.578794	53.41	47.39	50.4	4.25678	0.434456	50.665	31.785	41.225	13.3502	1.36255
44	IPL 221	65.07	42.63	53.85	15.8675	1.61947	50.36	48.34	49.35	1.42836	0.145781	59.31	51.29	55.3	5.671	0.578794	67.34	46.46	56.9	14.7644	1.50688
45	VL 143	58.93	54.47	56.7	3.1537	0.321873	58.21	46.19	52.2	8.49942	0.867469	54.89	56.21	55.55	0.933381	0.0952628	52.92	41.38	47.15	8.16001	0.832828
46	PL 406	58.83	52.37	55.6	4.56791	0.46621	53.11	49.09	51.1	2.84257	0.290119	55.96	53.94	54.95	1.42836	0.145781	57.14	42.26	49.7	10.5217	1.07387
47	PL 117	56.23	51.77	54	3.1537	0.321873	52.51	46.49	49.5	4.25678	0.434456	53.66	51.64	52.65	1.42836	0.145781	65.54	50.66	58.1	10.5217	1.07387
48	IPL 220	59.13	52.67	55.9	4.56791	0.46621	53.41	49.39	51.4	2.84257	0.290119	54.36	50.34	52.35	2.84257	0.290119	68.54	51.66	60.1	11.936	1.21821
49	L 4590	58.38	49.92	54.15	5.98212	0.610548	52.66	46.64	49.65	4.25678	0.434456	62.96	56.94	59.95	4.25678	0.434456	59.84	40.96	50.4	13.3502	1.36255
50	PL 4	57.68	55.22	56.45	1.73948	0.177535	55.96	47.94	51.95	5.671	0.578794	47.86	47.84	47.85	0.0141421	0.00144338	61.69	48.81	55.25	9.10754	0.929534
51	L 4591	61.58	53.12	57.35	5.98212	0.610548	53.86	51.84	52.85	1.42836	0.145781	51.36	51.34	51.35	0.0141421	0.00144338	52.14	39.26	45.7	9.10754	0.929534
52	LL 1203	64.08	53.62	58.85	7.39634	0.754885	62.68	46.02	54.35	11.7804	1.20233	53.36	47.34	50.35	4.25678	0.434456	50.14	31.26	40.7	13.3502	1.36255
53	RLG 147	46.36	45.24	45.8	0.79196	0.080829	50.63	31.97	41.3	13.1946	1.34667	64.61	45.29	54.95	13.6613	1.3943	60.71	39.83	50.27	14.7644	1.50688
54	DL 11-4	53.28	48.82	51.05	3.1537	0.321873	51.21	41.89	46.55	6.59024	0.672613	75.81	54.49	65.15	15.0755	1.53864	78.49	55.61	67.05	16.1786	1.65122
55	KLS 113	48.53	44.07	46.3	3.1537	0.321873	48.13	35.47	41.8	8.95197	0.913657	50.51	35.19	42.85	10.8329	1.10563	52.49	35.61	44.05	11.936	1.21821
56	NDL 11-1	54.33	47.87	51.1	4.56791	0.46621	52.93	40.27	46.6	8.95197	0.913657	51.11	33.79	42.45	12.2471	1.24996	64.14	45.26	54.7	13.3502	1.36255
57	PL 122	52.23	43.77	48	5.98212	0.610548	50.83	36.17	43.5	10.3662	1.05799	48.76	37.44	43.1	8.00445	0.816951	48.99	36.11	42.55	9.10754	0.929534
58	SKUAL -9	45.28	42.82	44.05	1.73948	0.177535	47.88	31.22	39.55	11.7804	1.20233	49.91	32.59	41.25	12.2471	1.24996	40.79	21.91	31.35	13.3502	1.36255
59	L 4706	50.83	48.37	49.6	1.73948	0.177535	50.43	39.77	45.1	7.53776	0.769319	51.56	40.24	45.9	8.00445	0.816951	40.84	27.96	34.4	9.10754	0.929534
60	DPL 15	51.43	42.97	47.2	5.98212	0.610548	48.03	37.37	42.7	7.53776	0.769319	52.21	34.89	43.55	12.2471	1.24996	41.89	23.01	32.45	13.3502	1.36255
61	LL 1210	53.58	43.12	48.35	7.39634	0.754885	52.18	35.52	43.85	11.7804	1.20233	53.01	39.69	46.35	9.41866	0.961288	55.79	40.91	48.35	10.5217	1.07387
62	KLB 345	47.08	34.62	40.85	8.81055	0.899223	45.68	27.02	36.35	13.1946	1.34667	47.51	34.19	40.85	9.41866	0.961288	48.29	33.41	40.85	10.5217	1.07387
63	PL 024	60.63	54.17	57.4	4.56791	0.46621	63.23	42.57	52.9	14.6088	1.49101	64.06	50.74	57.4	9.41866	0.961288	64.84	49.96	57.4	10.5217	1.07387
64	PL 129	57.45	40.35	48.9	12.0915	1.23409	51.73	37.07	44.4	10.3662	1.05799	55.56	42.24	48.9	9.41866	0.961288	56.34	41.46	48.9	10.5217	1.07387
65	IPL 324	50.5	39.4	44.95	7.84889	0.801073	48.78	32.12	40.45	11.7804	1.20233	52.61	37.29	44.95	10.8329	1.10563	53.39	36.51	44.95	11.936	1.21821
66	IPL 406	66.55	49.45	58	12.0915	1.23409	58.83	48.17	53.5	7.53776	0.769319	66.66	49.34	58	12.2471	1.24996	60.89	55.11	58	4.08708	0.417136
67	L 4707	56.85	45.75	51.3	7.84889	0.801073	55.13	38.47	46.8	11.7804	1.20233	57.76	46.44	52.1	8.00445	0.816951	55.69	55.91	55.8	0.155563	0.0158771
68	LL 1204	53.65	36.55	45.1	12.0915	1.23409	45.93	35.27	40.6	7.53776	0.769319	50.06	32.74	41.4	12.2471	1.24996	46.79	41.01	43.9	4.08708	0.417136
69	LH 84-8	53.79	40.69	47.24	9.2631	0.945411	46.19	39.29	42.74	4.87904	0.497965	55.46	36.14	45.8	13.6613	1.3943	50.19	42.41	46.3	5.50129	0.561473
70	RVL 48	40.45	27.35	33.9	9.2631	0.945411	30.85	27.95	29.4	2.05061	0.209289	36.71	23.39	30.05	9.41866	0.961288	34.19	32.41	33.3	1.25865	0.12846
71	KLB 314	55.3	38.2	46.75	12.0915	1.23409	43.7	40.8	42.25	2.05061	0.209289	54.51	41.19	47.85	9.41866	0.961288	43.94	42.16	43.05	1.25865	0.12846
72	IPL 325	65.15	46.05	55.6	13.5057	1.37842	52.55	49.65	51.1	2.05061	0.209289	51.61	46.29	54.95	3.76181	0.383938	45.09	51.31	54.2	4.3982	0.44889
73	DPL 62	52.18	42.42	47.3	6.90136	0.704367	44.25	41.35	42.8	2.05061	0.209289	51.96	40.64	46.3	8.00445	0.816951	49.19	49.41	49.3	0.155563	0.0158771
74	P 2102	60.15	47.05	53.6	9.2631	0.945411	51.55	46.65	49.1	3.46482	0.353627	58.97	41.65	50.31	12.2471	1.24996	55.19	49.41	52.3	4.08708	0.417136
75	P 2124	60.7	47.6	54.15	9.2631	0.945411	53.1	46.2	49.65	4.87904	0.497965	58.98	43.66	51.32	10.8329	1.10563	58.19	54.41	56.3	2.67286	0.272798
76	P 2125	18.55	13.45	22	3.60624	0.368061	17.95	17.05	17.5	0.636396	0.0649519	28.99	11.67	20.33	12.2471	1.24996	26.19	20.41	23.3	4.08708	0.417136
77	P 2126	69.05	57.95	63.5	7.84889	0.801073	62.45	55.55	59	4.87904	0.497965	71.16	49.84	60.5	15.0755	1.53864	66.39	56.61	61.5	6.9155	0.705811
78	P 2127	41.45	24.35	32.9	12.0915	1.23409	32.85	23.95	28.4	6.29325	0.642302	36.79	29.01	32.9	5.50129	0.561473	36.79	29.01	32.9	5.50129	0.561473
79	P 2130	77.25	62.15	69.7	10.6773	1.08975	66.65	63.75	65.2	2.05061	0.209289	67.77	69.33	68.55	1.10309	0.112583	68.77	70.33	69.55	1.10309	0.112583
80	P 2205	61.5	44.4	52.95	12.0915	1.23409	49.9	47	48.45	2.05061	0.209289	49.04	43.26	46.15	4.08708	0.417136	52.14	46.36	49.25	4.08708	0.417136
81	P 2215	63.4	42.3	52.85	14.92	1.52276	39.8	44.9	48.35	3.60624	0.368061	57.74	55.96	56.85	1.25865	0.12846	54.79	53.01	53.9	1.25865	0.12846
82	P 2230	40.75	21.65	31.2	13.5057	1.37842	27.15	26.25	26.7	0.636396	0.0649519	33.04	31.26	32.15	1.25865	0.12846	31.79	30.01	30.9	1.25865	0.12846
83	P 2233	67.73	57.97	62.85	6.90136	0.704367	61.8	54.9	58.35	4.87904	0.497965	62.19	56.41	59.3	4.08708	0.417136	62.14	56.36	59.25	4.08708	0.417136
84	P 2239	63.45	44.35	53.9	13.5057	1.37842	51.85	46.95	49.4	3.46482	0.353627	58.04	50.26	54.15	5.50129	0.561473	54.54	46.76	50.65	5.50129	0.561473
85	P 3113	57.53	47.77	52.65	6.90136	0.704367	51.6	44.7	48.15	4.87904	0.497965	57.59	51.81	54.7	4.08708	0.417136	60.74	42.76	51.75	12.7138	1.29759
86	P 3204	61.44	58.76	60.1	1.89505	0.193412	66.82	44.38	55.6	15.8675	1.61947	55.49	55.71	55.6	0.155563	0.0158771	49.24	37.26	43.25	8.47114	0.864582
87	P 3208	57.34	54.66	56	1.89505	0.193412	61.72	41.28	51.5	14.4533	1.47513	52.99	47.21	50.1	4.08708	0.417136	62.14	42.16	52.15	14.128	1.44193
88	P 3220	76.49	71.81	74.15	3.30926	0.33775	75.2	64.1	69.65	7.84889	0.801073	76.34	74.56	75.45	1.25865	0.12846	81.14	63.16	72.15	12.7138	1.29759
89	P 13104	54.44	47.76	51.1	4.72347	0.482087	55.82	37.38	46.6	13.039	1.33079	39.94	46.16	49.05	4.3982	0.44889	60.99	49.01	55	8.47114	0.864582
90	P 13113	39.19	38.51	38.85	0.480833	0.0490748	41.57	27.13	34.35	10.2106	1.04212	30.74	30.96	30.85	0.155563	0.0158771	46.99	29.01	38	12.7138	1.29759
91	P 13122	15.64	8.96	12.3	4.72347	0.482087	15.02	0.58	7.8	10.2106	1.04212	12.94	7.16	10.05	4.08708	0.417136	22.04	8.06	15.05	9.88535	1.00892
92	P 13135	50.89	42.21	46.55	6.13769	0.626425	51.27	32.83	42.05	13.039	1.33079	49.44	45.66	47.55	2.67286	0.272798	55.54	49.56	58.55	4.2285	0.431569
93	P 13143	57.92	58.58	58.25	0.46669	0.0476314	63.97	43.53	53.75	14.4533	1.47513	65.14	59.36	62.25	4.08708	0.417136	66.24	54.26	60.25	8.47114	0.864582
94	P 14103	42.49	39.81	41.15	1.89505	0.193412	65.87	47.43	56.65	13.039	1.33079	56.04	46.26	51.15	6.9155	0.705811	62.14	44.16	53.15	12.7138	1.29759
95	P 14201	64.44	61.76	63.1	1.89505	0.193412	64.82	52.38	58.6	8.79641	0.89778	63.99	56.21	60.1	5.50129	0.561473	73.09	57.11	65.1	11.2996	1.15326
96	P 15104	21.79	21.11	21.45	0.480833	0.0490748	26.17	7.73	16.95	13.039	1.33079	29.27	30.83	30.05	1.10309	0.112583	35.04	15.06	25.05	14.128	1.44193
		C.D.	10.489				C.D.	9.434				C.D.	8.624				C.D.	9.801
		SE(m)	3.73				SE(m)	3.355				SE(m)	3.067				SE(m)	3.485
		SE(d)	5.275				SE(d)	4.744				SE(d)	4.337				SE(d)	4.929
		C.V.	9.908				C.V.	9.846				C.V.	9.176				C.V.	10.36
		Heritability(BS)	0.886919				Heritability(BS)	0.890972				Heritability(BS)	0.862685				Heritability(BS)	0.896944
