# Supplementary material for: Association mapping unveils favorable alleles for grain iron and zinc concentrations in lentil (Lens culinaris subsp. culinaris)
Source: PLoS One. 2017 Nov 21;12(11):e0188296. doi: 10.1371/journal.pone.0188296 (PMC5697819; doi:10.1371/journal.pone.0188296)
Supplement: S2 Table — (XLSX) [file pone.0188296.s004.xlsx]

## Sheet: Sheet1
S2 Table. Genotypic and phenotypic correlations matrix for grain Fe and Zn concentration in lentil
________________________________________________________________________________
		Genotypic Correlations Matrix
New Delhi (2013-14) Fe	New Delhi (2014-15) Fe	New Delhi (2013-14) Zn	New Delhi (2014-15) Zn	Indore (2013-14) Fe	Indore (2013-14) Zn	Dharwad (2013-14) Fe	Dharwad (2013-14) Zn
1	0.01012	0.150576	0.117402	0.873823	0.109598	0.746763	0.077896
0	1	0.154509	0.125694	0.878229	0.109668	0.753861	0.071681
0	0	1	0.068476	0.157967	0.936068	0.122359	0.909048
0	0	0	1	0.093455	0.958551	0.141273	0.873734
0	0	0	0	1	0.062315	0.6425	0.11915
0	0	0	0	0	1	0.073281	0.948592
0	0	0	0	0	0	1	0.017793
0	0	0	0	0	0	0	1
________________________________________________________________________________
		Phenotypic Correlations Matrix
New Delhi (2013-14) Fe	New Delhi (2014-15) Fe	New Delhi (2013-14) Zn	New Delhi (2014-15) Zn	Indore (2013-14) Fe	Indore (2013-14) Zn	Dharwad (2013-14) Fe	Dharwad (2013-14) Zn
1	0.989962	0.154578	0.129604	0.825025	0.077057	0.737654	0.074768
0	1	0.151285	0.122031	0.819097	0.077662	0.73054	0.081171
0	0	1	0.901988	0.103687	0.825926	0.109784	0.766289
0	0	0	1	0.111567	0.814216	0.129082	0.812164
0	0	0	0	1	0.056807	0.61045	0.074171
0	0	0	0	0	1	0.084279	0.813173
0	0	0	0	0	0	1	0.020833
0	0	0	0	0	0	0	1
________________________________________________________________________________
