# Supplementary material for: Association mapping unveils favorable alleles for grain iron and zinc concentrations in lentil (Lens culinaris subsp. culinaris)
Source: PLoS One. 2017 Nov 21;12(11):e0188296. doi: 10.1371/journal.pone.0188296 (PMC5697819; doi:10.1371/journal.pone.0188296)
Supplement: S3 Table — (XLSX) [file pone.0188296.s005.xlsx]

## Sheet: Sheet1
S3 Table. Soil analysis data of different locations
	Delhi (2013-14)	Delhi (2014-15)	Dharwad (2013-14)	Indore (2013-14)
pH	8.4	8.2	7.65	7.65
ES (ds/m)	0.39	0.37	0.28	0.23
Organic Carbon Content	0.45	0.41	0.48	0.39
Available N (kg/ha)	185	174	150	180
Available P (kg/ha)	24.5	26.2	16.5	12.5
Available K (kg/ha)	290	282	350	550
Texture	Sandy loam	Sandy loam	Silty clay	Clay loam
Soil Fe concentration (mg/kg)	5.01	5.23	4.5	4.2
Soil Zn concentration (mg/kg)	1.68	1.62	0.98	0.62
